# Supplementary material for: ﻿Five new species in the genus Staurosirella (Bacillariophyta) from European freshwater habitats
Source: PhytoKeys. 2024 May 31;242:139–60. doi: 10.3897/phytokeys.242.122458 (PMC11161684; doi:10.3897/phytokeys.242.122458)
Supplement: XML Treatment for Staurosirella marginostriata [file phytokeys.242.122458-treatment1.xml]

<!DOCTYPE tp:taxon-treatment
  PUBLIC "-//TaxonX//DTD Taxonomic Treatment Publishing DTD v0 20100105//EN" "tax-treatment-NSO.dtd">
<tp:taxon-treatment xmlns:tp="http://www.plazi.org/taxpub"><tp:treatment-meta><kwd-group><label>Taxon classification</label><kwd>
              <named-content content-type="kingdom">Plantae</named-content>
            </kwd><kwd>
              <named-content content-type="order">Fragilariales</named-content>
            </kwd><kwd>
              <named-content content-type="family">Staurosiraceae</named-content>
            </kwd></kwd-group><mixed-citation publication-type="journal"><person-group><name><surname>Van de Vijver</surname><given-names>Bart</given-names></name><name><surname>Peeters</surname><given-names>Valérie</given-names></name><name><surname>Hansen</surname><given-names>Iris</given-names></name><name><surname>Ballings</surname><given-names>Petra</given-names></name><name><surname>de Haan</surname><given-names>Myriam</given-names></name></person-group><article-title>﻿Five new species in the genus <italic><tp:taxon-name><tp:taxon-name-part taxon-name-part-type="genus" reg="Staurosirella">Staurosirella</tp:taxon-name-part></tp:taxon-name></italic> (<tp:taxon-name><tp:taxon-name-part taxon-name-part-type="phylum">Bacillariophyta</tp:taxon-name-part></tp:taxon-name>) from European freshwater habitats</article-title><source>PhytoKeys</source><day>31</day><month>05</month><year>2024</year><volume>242</volume><fpage>139</fpage><lpage>160</lpage><pub-id pub-id-type="doi">10.3897/phytokeys.242.122458</pub-id></mixed-citation></tp:treatment-meta><tp:nomenclature><label>﻿</label><tp:taxon-name>
            <object-id xmlns:xlink="http://www.w3.org/1999/xlink" content-type="arpha" xlink:type="simple">6EBB8AF9-6DA2-5E0C-ACC1-02AF71F25D51</object-id>
            <tp:taxon-name-part taxon-name-part-type="genus" reg="Staurosirella">Staurosirella</tp:taxon-name-part>
            <tp:taxon-name-part taxon-name-part-type="species" reg="marginostriata">marginostriata</tp:taxon-name-part>
          </tp:taxon-name><tp:taxon-authority>Van de Vijver &amp; V.Peeters</tp:taxon-authority><tp:taxon-status xmlns:xlink="http://www.w3.org/1999/xlink" xlink:type="simple">sp. nov.</tp:taxon-status><xref ref-type="fig" rid="F1">Fig. 1</xref></tp:nomenclature><tp:treatment-sec sec-type="Holotype" id="SECID0EBGAE"><title>Holotype.</title><p>BR-4840 (Meise Botanic Garden, Belgium). Fig. <xref ref-type="fig" rid="F1">1C</xref> represents the holotype.</p></tp:treatment-sec><tp:treatment-sec sec-type="Isotype" id="SECID0ELGAE"><title>Isotype.</title><p>Slide 442 (University of Antwerp, Belgium).</p></tp:treatment-sec><tp:treatment-sec sec-type="Registration" id="SECID0EQGAE"><title>Registration.</title><p><ext-link xmlns:xlink="http://www.w3.org/1999/xlink" xlink:href="http://phycobank.org/104533" ext-link-type="uri" xlink:type="simple">http://phycobank.org/104533</ext-link>.</p></tp:treatment-sec><tp:treatment-sec sec-type="type locality" id="SECID0E2GAE"><title>Type locality.</title><p>Bosbeek (Maaseik, Province of Limburg, Belgium), sample APM21-91, <named-content xmlns:xlink="http://www.w3.org/1999/xlink" content-type="dwc:verbatimCoordinates" xlink:type="simple"><named-content content-type="geo-json" specific-use="{&#34;type&#34;:&#34;Point&#34;,&#34;coordinates&#34;:[5.764900,51.093913]}" id="NCID0EEHAE" xlink:type="simple">51°5.6348'N, 5°45.894'E</named-content></named-content>, coll. date 25 Jun. 2021, leg. Vlaamse Milieu maatschappij (<abbrev xmlns:xlink="http://www.w3.org/1999/xlink" xlink:title="Vlaamse Milieu maatschappij" id="ABBRID0EJHAE" xlink:type="simple">VMM</abbrev>).</p></tp:treatment-sec><tp:treatment-sec sec-type="description" id="SECID0ENHAE"><title>Description.</title><p><bold><italic>LM</italic></bold> (Fig. <xref ref-type="fig" rid="F1">1A–R</xref>). Frustules in girdle view rectangular, singular. Chains linking several cells in colonies so far not observed. Valves isopolar, strictly lanceolate with convex margins and weakly protracted, rostrate apices. Smaller valves more rhombic-lanceolate with cuneate apices (Fig. <xref ref-type="fig" rid="F1">1R</xref>). Valve dimensions (n=20): length 10–20 µm, width 3.0–4.5 µm. Sternum broad, lanceolate, ghost striae present. Striae short, marginal, 14–15 in 10 µm. Areolae not discernible in LM. <bold><italic><abbrev xmlns:xlink="http://www.w3.org/1999/xlink" xlink:title="scanning electron" id="ABBRID0ECIAE" xlink:type="simple">SEM</abbrev></italic></bold> (Fig. <xref ref-type="fig" rid="F1">1S–X</xref>). Valve face surface undulating with distinctly raised virgae extending almost up to the valve middle (Fig. <xref ref-type="fig" rid="F1">1T</xref>), occasionally almost flat (Fig. <xref ref-type="fig" rid="F1">1V</xref>). Virgae much broader that the striae. Striae very short, marginal, extending without interruption from the valve face onto the mantle (Fig. <xref ref-type="fig" rid="F1">1S–U, W</xref>). Large hyaline zone present at the abvalvar mantle edge (Fig. <xref ref-type="fig" rid="F1">1S–U</xref>), terminating at mantle edge by series of irregularly shaped mantle plaques (Fig. <xref ref-type="fig" rid="F1">1S–U</xref>). Striae uniseriate, composed of short, slit-like, linear areolae, running parallel to the apical axis (Fig. <xref ref-type="fig" rid="F1">1S–W</xref>). Vimines narrow, not raised. Marginal spines located on the virgae, irregular in number (1–3), shape and size (Fig. <xref ref-type="fig" rid="F1">1S–W</xref>). Large apical pore fields present at both apices, usually similar in size and shape (Fig. <xref ref-type="fig" rid="F1">1S, T, V</xref>), located at the valve face/mantle junction, extending more onto the valve mantle, isolated from neighboring striae. Pore fields composed of usually 4–5 rows of small, rimmed pores (Fig. <xref ref-type="fig" rid="F1">1W</xref>). Girdle composed of several probably open, plain copulae (Fig. <xref ref-type="fig" rid="F1">1S–U</xref>). Internally, striae distinctly sunken between the raised virgae and the sternum (Fig. <xref ref-type="fig" rid="F1">1X</xref>).</p><fig id="F1" position="float" orientation="portrait"><object-id xmlns:xlink="http://www.w3.org/1999/xlink" content-type="doi" xlink:type="simple">10.3897/phytokeys.242.122458.figure1</object-id><object-id xmlns:xlink="http://www.w3.org/1999/xlink" content-type="arpha" xlink:type="simple">94A0B85C-84D1-5322-974E-C95AE79BC822</object-id><label>Figure 1.</label><caption><p><italic><tp:taxon-name><tp:taxon-name-part taxon-name-part-type="genus" reg="Staurosirella">Staurosirella</tp:taxon-name-part><tp:taxon-name-part taxon-name-part-type="species" reg="marginostriata">marginostriata</tp:taxon-name-part></tp:taxon-name></italic> Van de Vijver &amp; V.Peeters, sp. nov., LM and <abbrev xmlns:xlink="http://www.w3.org/1999/xlink" xlink:title="scanning electron" id="ABBRID0EJKAE" xlink:type="simple">SEM</abbrev> micrographs taken from the holotype material (BR-4840, Bosbeek, Maaseik, Belgium) <bold>A</bold> LM picture of a frustule in girdle view <bold>B</bold>–<bold>R</bold> LM pictures of valves in valve face view in decreasing length <bold>S</bold><abbrev xmlns:xlink="http://www.w3.org/1999/xlink" xlink:title="scanning electron" id="ABBRID0EVKAE" xlink:type="simple">SEM</abbrev> external view of a complete valve in oblique view showing the girdle structure and the mantle <bold>T</bold><abbrev xmlns:xlink="http://www.w3.org/1999/xlink" xlink:title="scanning electron" id="ABBRID0E2KAE" xlink:type="simple">SEM</abbrev> external view of a complete frustule with focus on the apical pore field and the transition between valve face and mantle <bold>U</bold><abbrev xmlns:xlink="http://www.w3.org/1999/xlink" xlink:title="scanning electron" id="ABBRID0EBLAE" xlink:type="simple">SEM</abbrev> external view of a complete valve. Note the undulating valve face surface and the small mantle plaques (see arrows) <bold>V</bold><abbrev xmlns:xlink="http://www.w3.org/1999/xlink" xlink:title="scanning electron" id="ABBRID0EHLAE" xlink:type="simple">SEM</abbrev> external view of a complete smaller valve with flattened valve face surface. The arrows indicate mantle plaques <bold>W</bold><abbrev xmlns:xlink="http://www.w3.org/1999/xlink" xlink:title="scanning electron" id="ABBRID0ENLAE" xlink:type="simple">SEM</abbrev> external detail of a valve apex showing the large apical pore field <bold>X</bold><abbrev xmlns:xlink="http://www.w3.org/1999/xlink" xlink:title="scanning electron" id="ABBRID0ETLAE" xlink:type="simple">SEM</abbrev> internal view of a complete valve. Scale bars: 10 µm (<bold>A–V, X</bold>); 1 µm (<bold>W</bold>).</p></caption><graphic xmlns:xlink="http://www.w3.org/1999/xlink" xlink:href="phytokeys-242-139_article-122458__-g001.jpg" position="float" orientation="portrait" xlink:type="simple" id="oo_1060327.jpg"><uri content-type="original_file" xlink:type="simple">https://binary.pensoft.net/fig/1060327</uri></graphic></fig></tp:treatment-sec><tp:treatment-sec sec-type="etymology" id="SECID0EAMAE"><title>Etymology.</title><p>The specific epithet <italic><tp:taxon-name><tp:taxon-name-part taxon-name-part-type="genus" reg="Staurosirella"/><tp:taxon-name-part taxon-name-part-type="species" reg="marginostriata">marginostriata</tp:taxon-name-part></tp:taxon-name></italic> refers to the short, marginal striae.</p></tp:treatment-sec><tp:treatment-sec sec-type="distribution" id="SECID0EQMAE"><title>Distribution.</title><p>At present, only observed in Flanders (type locality) and the Morvan region in France. Confusion with the in LM similarly looking <italic><tp:taxon-name><tp:taxon-name-part taxon-name-part-type="genus" reg="Pseudostaurosira">Pseudostaurosira</tp:taxon-name-part><tp:taxon-name-part taxon-name-part-type="species" reg="brevistriata">brevistriata</tp:taxon-name-part></tp:taxon-name></italic> (Grunow) D.M.Williams &amp; Round), may be at the base of the unclear distribution.</p></tp:treatment-sec><tp:treatment-sec sec-type="ecology" id="SECID0EBNAE"><title>Ecology and associated diatom flora.</title><p>The type locality has an almost circumneutral pH (6.9–7.3), moderate conductivity (160–200 µS/cm), higher nitrate levels (1.4–3.3 mg/l) and sulphate levels (12–30 mg/l). The sample is dominated by <italic><tp:taxon-name><tp:taxon-name-part taxon-name-part-type="genus" reg="Staurosirella">Staurosirella</tp:taxon-name-part><tp:taxon-name-part taxon-name-part-type="species" reg="stoksiana">stoksiana</tp:taxon-name-part></tp:taxon-name></italic> Van de Vijver sp. nov. (15% of all counted valves), <italic><tp:taxon-name><tp:taxon-name-part taxon-name-part-type="genus" reg="Aulacoseira">Aulacoseira</tp:taxon-name-part><tp:taxon-name-part taxon-name-part-type="species" reg="ambigua">ambigua</tp:taxon-name-part></tp:taxon-name></italic> (Grunow) Simonsen (12.5%), <italic><tp:taxon-name><tp:taxon-name-part taxon-name-part-type="genus" reg="Pseudostaurosira">Pseudostaurosira</tp:taxon-name-part><tp:taxon-name-part taxon-name-part-type="species" reg="brevistriata">brevistriata</tp:taxon-name-part></tp:taxon-name></italic> (9.5%), <italic><tp:taxon-name><tp:taxon-name-part taxon-name-part-type="genus" reg="Aulacoseira">A.</tp:taxon-name-part><tp:taxon-name-part taxon-name-part-type="species" reg="granulata">granulata</tp:taxon-name-part></tp:taxon-name></italic> (Grunow) Simonsen (9%), <italic><tp:taxon-name><tp:taxon-name-part taxon-name-part-type="genus" reg="Navicula">Navicula</tp:taxon-name-part><tp:taxon-name-part taxon-name-part-type="species" reg="cryptocephala">cryptocephala</tp:taxon-name-part></tp:taxon-name></italic> Kützing (5%), and <italic><tp:taxon-name><tp:taxon-name-part taxon-name-part-type="genus" reg="Navicula">N.</tp:taxon-name-part><tp:taxon-name-part taxon-name-part-type="species" reg="lanceolata">lanceolata</tp:taxon-name-part></tp:taxon-name></italic> (C.Agardh) Ehrenberg (4%), pointing to more meso-eutrophic, alkaline conditions (<xref ref-type="bibr" rid="B10">Lange-Bertalot et al. 2017</xref>).</p></tp:treatment-sec><ref-list><ref id="B10"><mixed-citation xmlns:xlink="http://www.w3.org/1999/xlink" xlink:type="simple"><person-group><name name-style="western"><surname>Lange-Bertalot</surname><given-names>H</given-names></name><name name-style="western"><surname>Hofmann</surname><given-names>G</given-names></name><name name-style="western"><surname>Werum</surname><given-names>M</given-names></name><name name-style="western"><surname>Cantonati</surname><given-names>M</given-names></name></person-group> (<year>2017</year>) Freshwater benthic diatoms of Central Europe: over 800 common species used in ecological assessment. English edition with updated taxonomy and added species. Koeltz Botanical Books, Schmitten-Oberreifenberg, 1–942.</mixed-citation></ref></ref-list></tp:taxon-treatment>
