# Supplementary material for: ﻿Five new species in the genus Staurosirella (Bacillariophyta) from European freshwater habitats
Source: PhytoKeys. 2024 May 31;242:139–60. doi: 10.3897/phytokeys.242.122458 (PMC11161684; doi:10.3897/phytokeys.242.122458)
Supplement: XML Treatment for Staurosirella binodiformis [file phytokeys.242.122458-treatment2.xml]

<!DOCTYPE tp:taxon-treatment
  PUBLIC "-//TaxonX//DTD Taxonomic Treatment Publishing DTD v0 20100105//EN" "tax-treatment-NSO.dtd">
<tp:taxon-treatment xmlns:tp="http://www.plazi.org/taxpub"><tp:treatment-meta><kwd-group><label>Taxon classification</label><kwd>
              <named-content content-type="kingdom">Plantae</named-content>
            </kwd><kwd>
              <named-content content-type="order">Fragilariales</named-content>
            </kwd><kwd>
              <named-content content-type="family">Staurosiraceae</named-content>
            </kwd></kwd-group><mixed-citation publication-type="journal"><person-group><name><surname>Van de Vijver</surname><given-names>Bart</given-names></name><name><surname>Peeters</surname><given-names>Valérie</given-names></name><name><surname>Hansen</surname><given-names>Iris</given-names></name><name><surname>Ballings</surname><given-names>Petra</given-names></name><name><surname>de Haan</surname><given-names>Myriam</given-names></name></person-group><article-title>﻿Five new species in the genus <italic><tp:taxon-name><tp:taxon-name-part taxon-name-part-type="genus" reg="Staurosirella">Staurosirella</tp:taxon-name-part></tp:taxon-name></italic> (<tp:taxon-name><tp:taxon-name-part taxon-name-part-type="phylum">Bacillariophyta</tp:taxon-name-part></tp:taxon-name>) from European freshwater habitats</article-title><source>PhytoKeys</source><day>31</day><month>05</month><year>2024</year><volume>242</volume><fpage>139</fpage><lpage>160</lpage><pub-id pub-id-type="doi">10.3897/phytokeys.242.122458</pub-id></mixed-citation></tp:treatment-meta><tp:nomenclature><label>﻿</label><tp:taxon-name>
            <object-id xmlns:xlink="http://www.w3.org/1999/xlink" content-type="arpha" xlink:type="simple">6A343AFD-5CFB-5BA7-A5CF-E58BBD943C9A</object-id>
            <tp:taxon-name-part taxon-name-part-type="genus" reg="Staurosirella">Staurosirella</tp:taxon-name-part>
            <tp:taxon-name-part taxon-name-part-type="species" reg="binodiformis">binodiformis</tp:taxon-name-part>
          </tp:taxon-name><tp:taxon-authority>Van de Vijver</tp:taxon-authority><tp:taxon-status xmlns:xlink="http://www.w3.org/1999/xlink" xlink:type="simple">sp. nov.</tp:taxon-status><xref ref-type="fig" rid="F2">Fig. 2</xref></tp:nomenclature><tp:treatment-sec sec-type="Holotype" id="SECID0EXQAE"><title>Holotype.</title><p>BR-4841 (Meise Botanic Garden, Belgium). Fig. <xref ref-type="fig" rid="F2">2E</xref> represents the holotype.</p></tp:treatment-sec><tp:treatment-sec sec-type="Isotype" id="SECID0EBRAE"><title>Isotype.</title><p>Slide 443 (University of Antwerp, Belgium).</p></tp:treatment-sec><tp:treatment-sec sec-type="Registration" id="SECID0EGRAE"><title>Registration.</title><p><ext-link xmlns:xlink="http://www.w3.org/1999/xlink" xlink:href="http://phycobank.org/104534" ext-link-type="uri" xlink:type="simple">http://phycobank.org/104534</ext-link>.</p></tp:treatment-sec><tp:treatment-sec sec-type="type locality" id="SECID0ERRAE"><title>Type locality.</title><p>outflow from a small lake near Þingvellir, Iceland, sample 29, coll. date 15 Jul. 1954, leg. Niels Foged.</p></tp:treatment-sec><tp:treatment-sec sec-type="description" id="SECID0EWRAE"><title>Description.</title><p><bold><italic>LM</italic></bold> (Fig. <xref ref-type="fig" rid="F2">2A</xref>–AP). Valves isopolar, linear, slightly constricted near the valve center in longer specimens (Fig. <xref ref-type="fig" rid="F2">2A–G</xref>), becoming linear, linear-lanceolate to even almost elliptical in smallest specimens (Fig. 2AM–AP). Apices in longer specimens protracted, rostrate to subcapitate, to not protracted, broadly rounded in smaller valves. Valve dimensions (n=50): length 6–21 µm, width 3.0–3.5 µm. Sternum narrow, linear. Striae almost parallel weakly radiate in the valve center, becoming more radiate towards the apices, long, almost reaching the sternum, 14–15 in 10 µm. Areolae not discernible in LM. <bold><italic><abbrev xmlns:xlink="http://www.w3.org/1999/xlink" xlink:title="scanning electron" id="ABBRID0ELSAE" xlink:type="simple">SEM</abbrev></italic></bold> (Fig. 2AQ–AV). Valve face surface weakly undulating with raised virgae extending almost up to the valve middle (Fig. 2AR–AT). Virgae almost double as broad as the striae. Striae long, extending without interruption from the valve face onto the mantle (Fig. 2AQ). Very large hyaline zone present at the abvalvar mantle edge (Fig. 2AQ). Mantle plaques absent (Fig. 2AQ). Striae uniseriate, composed of slit-like, linear areolae, running parallel to the apical axis (Fig. 2AQ–AU). Areolae diminishing in size towards the sternum (Fig. 2AT), becoming almost rounded at the sternum. Mantle striae often very short, reduced to only one areola (Fig. 2AU), occasionally also longer (Fig. 2AS). Vimines very narrow, not raised. Irregular but dense series of short, marginal spines located on the virgae, usually bordering immediately the striae (Fig. 2AR–AS). Spines occasionally bifurcated (Fig. 2AQ, AS). Apical pore fields present at both apices, usually similar in size and shape (Fig. 2AR–AT), located at the valve face/mantle junction, extending more onto the valve mantle, isolated from neighbouring striae. Pore fields composed of usually 2–3 rows of small, rimmed pores (Fig. 2AU). Girdle composed of several open, plain copulae (Fig. 2AQ). Internally, striae distinctly sunken between the raised virgae and the sternum (Fig. 2AV).</p><fig id="F2" position="float" orientation="portrait"><object-id xmlns:xlink="http://www.w3.org/1999/xlink" content-type="doi" xlink:type="simple">10.3897/phytokeys.242.122458.figure2</object-id><object-id xmlns:xlink="http://www.w3.org/1999/xlink" content-type="arpha" xlink:type="simple">B46CE99B-4E9D-5909-8E9F-56F636B431AB</object-id><label>Figure 2.</label><caption><p><italic><tp:taxon-name><tp:taxon-name-part taxon-name-part-type="genus" reg="Staurosirella">Staurosirella</tp:taxon-name-part><tp:taxon-name-part taxon-name-part-type="species" reg="binodiformis">binodiformis</tp:taxon-name-part></tp:taxon-name></italic> Van de Vijver, sp. nov., LM and <abbrev xmlns:xlink="http://www.w3.org/1999/xlink" xlink:title="scanning electron" id="ABBRID0ECTAE" xlink:type="simple">SEM</abbrev> micrographs taken from the holotype material (BR-4841, Foged sample 29) <bold>A</bold>–<bold>AP</bold> LM pictures of valves in valve face view in decreasing length <bold>AQ</bold><abbrev xmlns:xlink="http://www.w3.org/1999/xlink" xlink:title="scanning electron" id="ABBRID0EMTAE" xlink:type="simple">SEM</abbrev> external view of a complete valve in girdle view showing the girdle structure and the mantle <bold>AR</bold><abbrev xmlns:xlink="http://www.w3.org/1999/xlink" xlink:title="scanning electron" id="ABBRID0ESTAE" xlink:type="simple">SEM</abbrev> external view of a complete valve. Note the slight constriction at the valve middle, the undulating valve face surface and the series of spines <bold>AS</bold><abbrev xmlns:xlink="http://www.w3.org/1999/xlink" xlink:title="scanning electron" id="ABBRID0EYTAE" xlink:type="simple">SEM</abbrev> external view of a complete valve with focus on the apical pore field and the transition between valve face and mantle <bold>AT</bold><abbrev xmlns:xlink="http://www.w3.org/1999/xlink" xlink:title="scanning electron" id="ABBRID0E5TAE" xlink:type="simple">SEM</abbrev> external view of a complete valve <bold>AU</bold><abbrev xmlns:xlink="http://www.w3.org/1999/xlink" xlink:title="scanning electron" id="ABBRID0EEUAE" xlink:type="simple">SEM</abbrev> external detail of a valve apex showing the large apical pore field <bold>AV</bold><abbrev xmlns:xlink="http://www.w3.org/1999/xlink" xlink:title="scanning electron" id="ABBRID0EKUAE" xlink:type="simple">SEM</abbrev> internal view of a complete valve. Scale bars: 10 µm (<bold>A–AS, AV</bold>); 1 µm (<bold>AU</bold>).</p></caption><graphic xmlns:xlink="http://www.w3.org/1999/xlink" xlink:href="phytokeys-242-139_article-122458__-g002.jpg" position="float" orientation="portrait" xlink:type="simple" id="oo_1060328.jpg"><uri content-type="original_file" xlink:type="simple">https://binary.pensoft.net/fig/1060328</uri></graphic></fig></tp:treatment-sec><tp:treatment-sec sec-type="etymology" id="SECID0EXUAE"><title>Etymology.</title><p>The specific epithet <italic><tp:taxon-name><tp:taxon-name-part taxon-name-part-type="genus" reg="Staurosirella"/><tp:taxon-name-part taxon-name-part-type="species" reg="binodiformis">binodiformis</tp:taxon-name-part></tp:taxon-name></italic> refers to the outline resemblance with <italic><tp:taxon-name><tp:taxon-name-part taxon-name-part-type="genus" reg="Staurosira">Staurosira</tp:taxon-name-part><tp:taxon-name-part taxon-name-part-type="species" reg="binodis">binodis</tp:taxon-name-part></tp:taxon-name></italic> Ehrenberg.</p></tp:treatment-sec><tp:treatment-sec sec-type="distribution" id="SECID0ESVAE"><title>Distribution.</title><p>At present, only observed in Iceland on the type locality, probably due to confusion with <italic><tp:taxon-name><tp:taxon-name-part taxon-name-part-type="genus" reg="Staurosira">Staurosira</tp:taxon-name-part><tp:taxon-name-part taxon-name-part-type="species" reg="binodis">binodis</tp:taxon-name-part></tp:taxon-name></italic> and <italic><tp:taxon-name><tp:taxon-name-part taxon-name-part-type="genus" reg="Staurosirella">Staurosirella</tp:taxon-name-part><tp:taxon-name-part taxon-name-part-type="species" reg="oldenburgiana">oldenburgiana</tp:taxon-name-part></tp:taxon-name></italic> (Hustedt) E.Morales.</p></tp:treatment-sec><tp:treatment-sec sec-type="ecology" id="SECID0EOWAE"><title>Ecology and associated diatom flora.</title><p>Niels Foged (1906–1988) collected the sample in 1954 from stones covered with moss and green algae in the outflow from a small lake near Þingvellir on the road between Reykjavik and Þingvellir, north of Mosfellsheidi (Iceland). The sample is dominated by a large number of small-celled araphid taxa belonging to the genera <italic><tp:taxon-name><tp:taxon-name-part taxon-name-part-type="genus" reg="Staurosira">Staurosira</tp:taxon-name-part></tp:taxon-name></italic>, <italic><tp:taxon-name><tp:taxon-name-part taxon-name-part-type="genus" reg="Staurosirella">Staurosirella</tp:taxon-name-part></tp:taxon-name></italic> and <italic><tp:taxon-name><tp:taxon-name-part taxon-name-part-type="genus" reg="Pseudostaurosira">Pseudostaurosira</tp:taxon-name-part></tp:taxon-name></italic> D.M.Williams &amp; Round. As most of these taxa most likely belong to currently undescribed species, it is hard to derive the ecology from them. Several raphid taxa were observed, but in much lower frequencies such as <italic><tp:taxon-name><tp:taxon-name-part taxon-name-part-type="genus" reg="Placoneis">Placoneis</tp:taxon-name-part><tp:taxon-name-part taxon-name-part-type="species" reg="explanata">explanata</tp:taxon-name-part></tp:taxon-name></italic> (Hustedt) Mayama, <italic><tp:taxon-name><tp:taxon-name-part taxon-name-part-type="genus" reg="Planothidium">Planothidium</tp:taxon-name-part><tp:taxon-name-part taxon-name-part-type="species" reg="joursacence">joursacence</tp:taxon-name-part></tp:taxon-name></italic> (Héribaud) Lange-Bertalot, <italic><tp:taxon-name><tp:taxon-name-part taxon-name-part-type="genus" reg="Skabitschewskia">Skabitschewskia</tp:taxon-name-part><tp:taxon-name-part taxon-name-part-type="species" reg="peragallii">peragallii</tp:taxon-name-part></tp:taxon-name></italic> (Brun &amp; Héribaud) Kulikovskiy &amp; Lange-Bertalot, <italic><tp:taxon-name><tp:taxon-name-part taxon-name-part-type="genus" reg="Cavinula">Cavinula</tp:taxon-name-part><tp:taxon-name-part taxon-name-part-type="species" reg="jaernefeltii">jaernefeltii</tp:taxon-name-part></tp:taxon-name></italic> (Hustedt) D.G.Mann &amp; Stickle, and <italic><tp:taxon-name><tp:taxon-name-part taxon-name-part-type="genus" reg="Cavinula">C.</tp:taxon-name-part><tp:taxon-name-part taxon-name-part-type="species" reg="pusio">pusio</tp:taxon-name-part></tp:taxon-name></italic> (Cleve) Lange-Bertalot. Most likely, the diatom flora points to oligo- to mesotrophic, colder, pioneer conditions (<xref ref-type="bibr" rid="B10">Lange-Bertalot et al. 2017</xref>).</p></tp:treatment-sec><ref-list><ref id="B10"><mixed-citation xmlns:xlink="http://www.w3.org/1999/xlink" xlink:type="simple"><person-group><name name-style="western"><surname>Lange-Bertalot</surname><given-names>H</given-names></name><name name-style="western"><surname>Hofmann</surname><given-names>G</given-names></name><name name-style="western"><surname>Werum</surname><given-names>M</given-names></name><name name-style="western"><surname>Cantonati</surname><given-names>M</given-names></name></person-group> (<year>2017</year>) Freshwater benthic diatoms of Central Europe: over 800 common species used in ecological assessment. English edition with updated taxonomy and added species. Koeltz Botanical Books, Schmitten-Oberreifenberg, 1–942.</mixed-citation></ref></ref-list></tp:taxon-treatment>
