# Supplementary material for: ﻿Five new species in the genus Staurosirella (Bacillariophyta) from European freshwater habitats
Source: PhytoKeys. 2024 May 31;242:139–60. doi: 10.3897/phytokeys.242.122458 (PMC11161684; doi:10.3897/phytokeys.242.122458)
Supplement: XML Treatment for Staurosirella stoksiana [file phytokeys.242.122458-treatment3.xml]

<!DOCTYPE tp:taxon-treatment
  PUBLIC "-//TaxonX//DTD Taxonomic Treatment Publishing DTD v0 20100105//EN" "tax-treatment-NSO.dtd">
<tp:taxon-treatment xmlns:tp="http://www.plazi.org/taxpub"><tp:treatment-meta><kwd-group><label>Taxon classification</label><kwd>
              <named-content content-type="kingdom">Plantae</named-content>
            </kwd><kwd>
              <named-content content-type="order">Fragilariales</named-content>
            </kwd><kwd>
              <named-content content-type="family">Staurosiraceae</named-content>
            </kwd></kwd-group><mixed-citation publication-type="journal"><person-group><name><surname>Van de Vijver</surname><given-names>Bart</given-names></name><name><surname>Peeters</surname><given-names>Valérie</given-names></name><name><surname>Hansen</surname><given-names>Iris</given-names></name><name><surname>Ballings</surname><given-names>Petra</given-names></name><name><surname>de Haan</surname><given-names>Myriam</given-names></name></person-group><article-title>﻿Five new species in the genus <italic><tp:taxon-name><tp:taxon-name-part taxon-name-part-type="genus" reg="Staurosirella">Staurosirella</tp:taxon-name-part></tp:taxon-name></italic> (<tp:taxon-name><tp:taxon-name-part taxon-name-part-type="phylum">Bacillariophyta</tp:taxon-name-part></tp:taxon-name>) from European freshwater habitats</article-title><source>PhytoKeys</source><day>31</day><month>05</month><year>2024</year><volume>242</volume><fpage>139</fpage><lpage>160</lpage><pub-id pub-id-type="doi">10.3897/phytokeys.242.122458</pub-id></mixed-citation></tp:treatment-meta><tp:nomenclature><label>﻿</label><tp:taxon-name>
            <object-id xmlns:xlink="http://www.w3.org/1999/xlink" content-type="arpha" xlink:type="simple">10BEA553-050B-5BEE-8338-A2812D283A9C</object-id>
            <tp:taxon-name-part taxon-name-part-type="genus" reg="Staurosirella">Staurosirella</tp:taxon-name-part>
            <tp:taxon-name-part taxon-name-part-type="species" reg="stoksiana">stoksiana</tp:taxon-name-part>
          </tp:taxon-name><tp:taxon-authority>Van de Vijver</tp:taxon-authority><tp:taxon-status xmlns:xlink="http://www.w3.org/1999/xlink" xlink:type="simple">sp. nov.</tp:taxon-status><xref ref-type="fig" rid="F3">Figs 3</xref><xref ref-type="fig" rid="F4">, 4</xref></tp:nomenclature><tp:treatment-sec sec-type="Holotype" id="SECID0ES1AE"><title>Holotype.</title><p>BR-4842 (Meise Botanic Garden, Belgium). Fig. <xref ref-type="fig" rid="F3">3H</xref> represents the holotype.</p></tp:treatment-sec><tp:treatment-sec sec-type="Isotype" id="SECID0E31AE"><title>Isotype.</title><p>Slide 444 (University of Antwerp, Belgium).</p></tp:treatment-sec><tp:treatment-sec sec-type="Registration" id="SECID0EB2AE"><title>Registration.</title><p><ext-link xmlns:xlink="http://www.w3.org/1999/xlink" xlink:href="http://phycobank.org/104535" ext-link-type="uri" xlink:type="simple">http://phycobank.org/104535</ext-link>.</p></tp:treatment-sec><tp:treatment-sec sec-type="type locality" id="SECID0EM2AE"><title>Type locality.</title><p>Voorste Nete (Dessel, Province of Antwerp, Belgium), sample 81a, <named-content xmlns:xlink="http://www.w3.org/1999/xlink" content-type="dwc:verbatimCoordinates" xlink:type="simple"><named-content content-type="geo-json" specific-use="{&#34;type&#34;:&#34;Point&#34;,&#34;coordinates&#34;:[5.124162,51.232470]}" id="NCID0EV2AE" xlink:type="simple">51°13.9482'N, 5°7.4497'E</named-content></named-content>, coll. date 06 Jul. 1994, leg. B. Van de Vijver.</p></tp:treatment-sec><tp:treatment-sec sec-type="Additional investigated population" id="SECID0E12AE"><title>Additional investigated population.</title><p>Bosbeek (Maaseik, Province of Limburg, Belgium), sample APM21-91, <named-content xmlns:xlink="http://www.w3.org/1999/xlink" content-type="dwc:verbatimCoordinates" xlink:type="simple"><named-content content-type="geo-json" specific-use="{&#34;type&#34;:&#34;Point&#34;,&#34;coordinates&#34;:[5.764900,51.093913]}" id="NCID0ED3AE" xlink:type="simple">51°5.6348'N, 5°45.894'E</named-content></named-content>, coll. date 25 Jun. 2021, leg. Vlaamse Milieu maatschappij (<abbrev xmlns:xlink="http://www.w3.org/1999/xlink" xlink:title="Vlaamse Milieu maatschappij" id="ABBRID0EI3AE" xlink:type="simple">VMM</abbrev>).</p></tp:treatment-sec><tp:treatment-sec sec-type="description" id="SECID0EM3AE"><title>Description.</title><p><bold><italic>LM</italic></bold> (Figs <xref ref-type="fig" rid="F3">3A</xref>–AD, 4A–P). Frustules rectangular, solitary. Chain-like colonies so far not observed. Valves weakly heteropolar, lanceolate to elliptic-lanceolate with convex margins, gradually narrowing towards the non-protracted, broadly rounded apices. Larger valves occasionally slightly ovoid (Fig. <xref ref-type="fig" rid="F3">3C</xref>) in outline with smallest valves almost elliptical (Fig. 3AD). Valve dimensions (n=40): length 6–21 µm, width 4.5–5.5 µm. Sternum narrow, linear. Striae alternating, almost parallel becoming very slightly radiate towards the apices, long, almost reaching the sternum, 8–9 in 10 µm. Areolae not discernible in LM. <bold><italic><abbrev xmlns:xlink="http://www.w3.org/1999/xlink" xlink:title="scanning electron" id="ABBRID0EB4AE" xlink:type="simple">SEM</abbrev></italic></bold> (Figs 3AE–AK, 4Q–V). External valve face undulating with slightly raised, flattened virgae and striae sunken in ‘punch hole-like’ depressions (Figs 3AE, 4Q). Striae extending without interruption from valve face onto the mantle, gradually but distinctly narrowing at both ends (Figs 3AE, AI, 4S) giving the striae a lanceolate appearance. Abvalvar mantle edge forming a broad hyaline zone, almost half the entire mantle width (Figs 3AE, 4Q). Mantle plaques absent. Striae uniseriate, composed of long, slit-like, linear areolae, running parallel to the apical axis (Figs 3AE, AG, AJ, AK, 4R, S, U, V). Vimines very thin, not raised. Marginal spines usually present, one to two, located on the virgae, rudimentary, irregularly shaped (blunt, thick, papilla-like). Occasionally mixed populations with spineless and spine valves observed (Fig. <xref ref-type="fig" rid="F4">4R, S, U, V</xref>). Apical pore fields present at both apices. At the footpole, pore field rather large, composed of at least 7 long rows of very small, rounded pores, covering the entire foot pole (Figs 3AG, 4U–V). Pore field at the headpole smaller, located on the weakly depressed headpole (Fig. 3AG, AJ, AK).Valvocopula broad, with short but well developed fimbriae (Fig. 3AF). Internally, striae distinctly sunken between the flat, doubly flared virgae and sternum (Figs 3AH, 4T). Areolae occluded by irregularly shaped volae, extending from the longer inner side of each vimen (Fig. 3AH).</p><fig id="F3" position="float" orientation="portrait"><object-id xmlns:xlink="http://www.w3.org/1999/xlink" content-type="doi" xlink:type="simple">10.3897/phytokeys.242.122458.figure3</object-id><object-id xmlns:xlink="http://www.w3.org/1999/xlink" content-type="arpha" xlink:type="simple">0F1F2BAF-8B7A-5156-B996-BC9ECED4D14B</object-id><label>Figure 3.</label><caption><p><italic><tp:taxon-name><tp:taxon-name-part taxon-name-part-type="genus" reg="Staurosirella">Staurosirella</tp:taxon-name-part><tp:taxon-name-part taxon-name-part-type="species" reg="stoksiana">stoksiana</tp:taxon-name-part></tp:taxon-name></italic> Van de Vijver, sp. nov., LM and <abbrev xmlns:xlink="http://www.w3.org/1999/xlink" xlink:title="scanning electron" id="ABBRID0E34AE" xlink:type="simple">SEM</abbrev> micrographs taken from the holotype material (BR-4842, Voorste Nete, Dessel, Belgium) <bold>A, B</bold> LM pictures of a frustule in girdle view <bold>C</bold>–<bold>AD</bold> LM pictures of valves in valve face view in decreasing length <bold>AE</bold><abbrev xmlns:xlink="http://www.w3.org/1999/xlink" xlink:title="scanning electron" id="ABBRID0EI5AE" xlink:type="simple">SEM</abbrev> external view of a complete frustule in girdle view showing the girdle structure and the mantle <bold>AF</bold> Complete view of the valvocopula with the large fimbriae <bold>AG</bold><abbrev xmlns:xlink="http://www.w3.org/1999/xlink" xlink:title="scanning electron" id="ABBRID0EQ5AE" xlink:type="simple">SEM</abbrev> external view of a complete valve with focus on the apical pore field and the depressed headpole <bold>AH</bold><abbrev xmlns:xlink="http://www.w3.org/1999/xlink" xlink:title="scanning electron" id="ABBRID0EW5AE" xlink:type="simple">SEM</abbrev> internal view of a complete valve <bold>AI</bold><abbrev xmlns:xlink="http://www.w3.org/1999/xlink" xlink:title="scanning electron" id="ABBRID0E35AE" xlink:type="simple">SEM</abbrev> external view of a complete valve in girdle view <bold>AJ–AK</bold> Two <abbrev xmlns:xlink="http://www.w3.org/1999/xlink" xlink:title="scanning electron" id="ABBRID0EC6AE" xlink:type="simple">SEM</abbrev> externals view of a complete, heteropolar valve. Scale bars: 10 µm.</p></caption><graphic xmlns:xlink="http://www.w3.org/1999/xlink" xlink:href="phytokeys-242-139_article-122458__-g003.jpg" position="float" orientation="portrait" xlink:type="simple" id="oo_1060329.jpg"><uri content-type="original_file" xlink:type="simple">https://binary.pensoft.net/fig/1060329</uri></graphic></fig><fig id="F4" position="float" orientation="portrait"><object-id xmlns:xlink="http://www.w3.org/1999/xlink" content-type="doi" xlink:type="simple">10.3897/phytokeys.242.122458.figure4</object-id><object-id xmlns:xlink="http://www.w3.org/1999/xlink" content-type="arpha" xlink:type="simple">24C2AD26-DD9E-5AB7-A6A0-A3C6944FA891</object-id><label>Figure 4.</label><caption><p><italic><tp:taxon-name><tp:taxon-name-part taxon-name-part-type="genus" reg="Staurosirella">Staurosirella</tp:taxon-name-part><tp:taxon-name-part taxon-name-part-type="species" reg="stoksiana">stoksiana</tp:taxon-name-part></tp:taxon-name></italic> Van de Vijver, sp. nov., LM and <abbrev xmlns:xlink="http://www.w3.org/1999/xlink" xlink:title="scanning electron" id="ABBRID0E56AE" xlink:type="simple">SEM</abbrev> micrographs taken from an additional population (BR-4840, Bosbeek, Maaseik, Belgium) <bold>A–P</bold> LM pictures of valves in valve face view in decreasing length <bold>Q</bold><abbrev xmlns:xlink="http://www.w3.org/1999/xlink" xlink:title="scanning electron" id="ABBRID0EHAAG" xlink:type="simple">SEM</abbrev> external view of a complete frustule in girdle view showing the girdle structure and the mantle <bold>R, S</bold><abbrev xmlns:xlink="http://www.w3.org/1999/xlink" xlink:title="scanning electron" id="ABBRID0ENAAG" xlink:type="simple">SEM</abbrev> external view of two complete valves with focus on the apical pore field and the depressed headpole. Both valves bear a series of marginal spines <bold>T</bold><abbrev xmlns:xlink="http://www.w3.org/1999/xlink" xlink:title="scanning electron" id="ABBRID0ETAAG" xlink:type="simple">SEM</abbrev> internal view of a complete valve <bold>U, V</bold> Two <abbrev xmlns:xlink="http://www.w3.org/1999/xlink" xlink:title="scanning electron" id="ABBRID0EZAAG" xlink:type="simple">SEM</abbrev> externals view of a complete, heteropolar valve lacking marginal spines. Scale bars: 10 µm.</p></caption><graphic xmlns:xlink="http://www.w3.org/1999/xlink" xlink:href="phytokeys-242-139_article-122458__-g004.jpg" position="float" orientation="portrait" xlink:type="simple" id="oo_1060330.jpg"><uri content-type="original_file" xlink:type="simple">https://binary.pensoft.net/fig/1060330</uri></graphic></fig></tp:treatment-sec><tp:treatment-sec sec-type="etymology" id="SECID0ECBAG"><title>Etymology.</title><p>The new species honours Prof. dr Robby Stoks (Catholic University of Leuven) study friend of the first author, in recognition of his important contributions to the <tp:taxon-name><tp:taxon-name-part taxon-name-part-type="order">Odonata</tp:taxon-name-part></tp:taxon-name> research.</p></tp:treatment-sec><tp:treatment-sec sec-type="distribution" id="SECID0ENBAG"><title>Distribution.</title><p><italic><tp:taxon-name><tp:taxon-name-part taxon-name-part-type="genus" reg="Staurosirella">Staurosirella</tp:taxon-name-part><tp:taxon-name-part taxon-name-part-type="species" reg="stoksiana">stoksiana</tp:taxon-name-part></tp:taxon-name></italic> has been regularly observed in samples from Flanders (Belgium) and the United Kingdom. Most likely the new species has a broader distribution area but due to confusion with the presumably widespread <tp:taxon-name><tp:taxon-name-part taxon-name-part-type="genus" reg="Staurosirella">Staurosirella</tp:taxon-name-part> (<tp:taxon-name-part taxon-name-part-type="superspecies" reg="neo">neo</tp:taxon-name-part>) <tp:taxon-name-part taxon-name-part-type="species" reg="pinnata">pinnata</tp:taxon-name-part></tp:taxon-name> and other similar species such as <italic><tp:taxon-name><tp:taxon-name-part taxon-name-part-type="genus" reg="Staurosirella">Staurosirella</tp:taxon-name-part><tp:taxon-name-part taxon-name-part-type="species" reg="ovata">ovata</tp:taxon-name-part></tp:taxon-name></italic> and <italic><tp:taxon-name><tp:taxon-name-part taxon-name-part-type="genus" reg="Staurosirella">S.</tp:taxon-name-part><tp:taxon-name-part taxon-name-part-type="species" reg="coutelasiana">coutelasiana</tp:taxon-name-part></tp:taxon-name></italic>, its exact distribution is not clear. <xref ref-type="bibr" rid="B20">Peeters and Ector (2017</xref>, p. 262–263) illustrated several populations from Burgundy (eastern France) under the name <italic><tp:taxon-name><tp:taxon-name-part taxon-name-part-type="genus" reg="Staurosirella">Staurosirella</tp:taxon-name-part><tp:taxon-name-part taxon-name-part-type="species" reg="ovata">ovata</tp:taxon-name-part></tp:taxon-name></italic>, that shows a very large similarity to <italic><tp:taxon-name><tp:taxon-name-part taxon-name-part-type="genus" reg="Staurosirella">S.</tp:taxon-name-part><tp:taxon-name-part taxon-name-part-type="species" reg="stoksiana">stoksiana.</tp:taxon-name-part></tp:taxon-name></italic></p></tp:treatment-sec><tp:treatment-sec sec-type="ecology" id="SECID0E2DAG"><title>Ecology and associated diatom flora.</title><p>The type population of <italic><tp:taxon-name><tp:taxon-name-part taxon-name-part-type="genus" reg="Staurosirella">S.</tp:taxon-name-part><tp:taxon-name-part taxon-name-part-type="species" reg="stoksiana">stoksiana</tp:taxon-name-part></tp:taxon-name></italic> was observed in a small lowland river in the Netebekken (Flanders, Belgium). The sample was dominated, apart from <italic><tp:taxon-name><tp:taxon-name-part taxon-name-part-type="genus" reg="Staurosirella">S.</tp:taxon-name-part><tp:taxon-name-part taxon-name-part-type="species" reg="stoksiana">stoksiana</tp:taxon-name-part></tp:taxon-name></italic> (16% of all counted valves) by <italic><tp:taxon-name><tp:taxon-name-part taxon-name-part-type="genus" reg="Nitzschia">Nitzschia</tp:taxon-name-part><tp:taxon-name-part taxon-name-part-type="species" reg="adamata">adamata</tp:taxon-name-part></tp:taxon-name></italic> Hustedt (8.7%), <italic><tp:taxon-name><tp:taxon-name-part taxon-name-part-type="genus" reg="Geissleria">Geissleria</tp:taxon-name-part><tp:taxon-name-part taxon-name-part-type="species" reg="decussis">decussis</tp:taxon-name-part></tp:taxon-name></italic> (Østrup) Lange-Bertalot &amp; Metzeltin (6.4%), <italic><tp:taxon-name><tp:taxon-name-part taxon-name-part-type="genus" reg="Navicula">Navicula</tp:taxon-name-part><tp:taxon-name-part taxon-name-part-type="species" reg="gregaria">gregaria</tp:taxon-name-part></tp:taxon-name></italic> Donkin (6%), <italic><tp:taxon-name><tp:taxon-name-part taxon-name-part-type="genus" reg="Craticula">Craticula</tp:taxon-name-part><tp:taxon-name-part taxon-name-part-type="species" reg="molestiformis">molestiformis</tp:taxon-name-part></tp:taxon-name></italic> (Hustedt) Mayama (5.1%), <italic><tp:taxon-name><tp:taxon-name-part taxon-name-part-type="genus" reg="Melosira">Melosira</tp:taxon-name-part><tp:taxon-name-part taxon-name-part-type="species" reg="varians">varians</tp:taxon-name-part></tp:taxon-name></italic> C.Agardh (3.4%), <italic><tp:taxon-name><tp:taxon-name-part taxon-name-part-type="genus" reg="Planothidium">Planothidium</tp:taxon-name-part><tp:taxon-name-part taxon-name-part-type="species" reg="frequentissimum">frequentissimum</tp:taxon-name-part></tp:taxon-name></italic> (Lange-Bertalot) Lange-Bertalot (3.2%), and <italic><tp:taxon-name><tp:taxon-name-part taxon-name-part-type="genus" reg="Cyclotella">Cyclotella</tp:taxon-name-part><tp:taxon-name-part taxon-name-part-type="species" reg="meneghiniana">meneghiniana</tp:taxon-name-part></tp:taxon-name></italic> Kützing (3.2%). According to the ecological preferences of the observed diatom flora, this indicates meso- to eutrophic, alkaline conditions with medium conductivities (<xref ref-type="bibr" rid="B10">Lange-Bertalot et al. 2017</xref>).</p></tp:treatment-sec><ref-list><ref id="B20"><mixed-citation xmlns:xlink="http://www.w3.org/1999/xlink" xlink:type="simple"><person-group><name name-style="western"><surname>Peeters</surname><given-names>V</given-names></name><name name-style="western"><surname>Ector</surname><given-names>L</given-names></name></person-group> (<year>2017</year>) Atlas des diatomées des cours d’eau du territoire bourguignon. Volume 1: Centriques, Araphidées. Direction Régionale de l’Environnement, de l’Aménagement et du Logement Bourgogne-Franche-Comté, 1–309.</mixed-citation></ref><ref id="B10"><mixed-citation xmlns:xlink="http://www.w3.org/1999/xlink" xlink:type="simple"><person-group><name name-style="western"><surname>Lange-Bertalot</surname><given-names>H</given-names></name><name name-style="western"><surname>Hofmann</surname><given-names>G</given-names></name><name name-style="western"><surname>Werum</surname><given-names>M</given-names></name><name name-style="western"><surname>Cantonati</surname><given-names>M</given-names></name></person-group> (<year>2017</year>) Freshwater benthic diatoms of Central Europe: over 800 common species used in ecological assessment. English edition with updated taxonomy and added species. Koeltz Botanical Books, Schmitten-Oberreifenberg, 1–942.</mixed-citation></ref></ref-list></tp:taxon-treatment>
