# Supplementary material for: ﻿Five new species in the genus Staurosirella (Bacillariophyta) from European freshwater habitats
Source: PhytoKeys. 2024 May 31;242:139–60. doi: 10.3897/phytokeys.242.122458 (PMC11161684; doi:10.3897/phytokeys.242.122458)
Supplement: XML Treatment for Staurosirella jonssoniana [file phytokeys.242.122458-treatment4.xml]

<!DOCTYPE tp:taxon-treatment
  PUBLIC "-//TaxonX//DTD Taxonomic Treatment Publishing DTD v0 20100105//EN" "tax-treatment-NSO.dtd">
<tp:taxon-treatment xmlns:tp="http://www.plazi.org/taxpub"><tp:treatment-meta><kwd-group><label>Taxon classification</label><kwd>
              <named-content content-type="kingdom">Plantae</named-content>
            </kwd><kwd>
              <named-content content-type="order">Fragilariales</named-content>
            </kwd><kwd>
              <named-content content-type="family">Staurosiraceae</named-content>
            </kwd></kwd-group><mixed-citation publication-type="journal"><person-group><name><surname>Van de Vijver</surname><given-names>Bart</given-names></name><name><surname>Peeters</surname><given-names>Valérie</given-names></name><name><surname>Hansen</surname><given-names>Iris</given-names></name><name><surname>Ballings</surname><given-names>Petra</given-names></name><name><surname>de Haan</surname><given-names>Myriam</given-names></name></person-group><article-title>﻿Five new species in the genus <italic><tp:taxon-name><tp:taxon-name-part taxon-name-part-type="genus" reg="Staurosirella">Staurosirella</tp:taxon-name-part></tp:taxon-name></italic> (<tp:taxon-name><tp:taxon-name-part taxon-name-part-type="phylum">Bacillariophyta</tp:taxon-name-part></tp:taxon-name>) from European freshwater habitats</article-title><source>PhytoKeys</source><day>31</day><month>05</month><year>2024</year><volume>242</volume><fpage>139</fpage><lpage>160</lpage><pub-id pub-id-type="doi">10.3897/phytokeys.242.122458</pub-id></mixed-citation></tp:treatment-meta><tp:nomenclature><label>﻿</label><tp:taxon-name>
            <object-id xmlns:xlink="http://www.w3.org/1999/xlink" content-type="arpha" xlink:type="simple">919F6EC7-C0C7-556C-A07B-66D70417FE17</object-id>
            <tp:taxon-name-part taxon-name-part-type="genus" reg="Staurosirella">Staurosirella</tp:taxon-name-part>
            <tp:taxon-name-part taxon-name-part-type="species" reg="jonssoniana">jonssoniana</tp:taxon-name-part>
          </tp:taxon-name><tp:taxon-authority>Van de Vijver &amp; Iris Hansen</tp:taxon-authority><tp:taxon-status xmlns:xlink="http://www.w3.org/1999/xlink" xlink:type="simple">sp. nov.</tp:taxon-status><xref ref-type="fig" rid="F5">Fig. 5</xref></tp:nomenclature><tp:treatment-sec sec-type="Holotype" id="SECID0ESIAG"><title>Holotype.</title><p>BR-4843 (Meise Botanic Garden, Belgium). Fig. <xref ref-type="fig" rid="F5">5H</xref> represents the holotype.</p></tp:treatment-sec><tp:treatment-sec sec-type="Isotype" id="SECID0E3IAG"><title>Isotype.</title><p>Slide 445 (University of Antwerp, Belgium).</p></tp:treatment-sec><tp:treatment-sec sec-type="Registration" id="SECID0EBJAG"><title>Registration.</title><p><ext-link xmlns:xlink="http://www.w3.org/1999/xlink" xlink:href="http://phycobank.org/104536" ext-link-type="uri" xlink:type="simple">http://phycobank.org/104536</ext-link>.</p></tp:treatment-sec><tp:treatment-sec sec-type="type locality" id="SECID0EMJAG"><title>Type locality.</title><p>Grenlækur, southern Iceland, sampling site at Græntorfa, <named-content xmlns:xlink="http://www.w3.org/1999/xlink" content-type="dwc:verbatimCoordinates" xlink:type="simple"><named-content content-type="geo-json" specific-use="{&#34;type&#34;:&#34;Point&#34;,&#34;coordinates&#34;:[-17.967833,63.732667]}" id="NCID0EVJAG" xlink:type="simple">63°43.96'N, 17° 58.07'W</named-content></named-content>, coll. date 03 Jul. 2017, leg. Iris Hansen.</p></tp:treatment-sec><tp:treatment-sec sec-type="description" id="SECID0E1JAG"><title>Description.</title><p><bold><italic>LM</italic></bold> (Fig. <xref ref-type="fig" rid="F5">5A–U</xref>). Valves isopolar to weakly heteropolar, lanceolate with convex margins, and narrowly protracted, rostrate apices. Smallest valves almost elliptical (Fig. <xref ref-type="fig" rid="F5">5T–U</xref>). Valve dimensions (n=25): length 6–15 µm, width 3.0–3.5 µm. Sternum narrow, linear. Striae alternating, almost parallel to very slightly radiate in the middle, more strongly radiate towards the apices, 12–13 in 10 µm. Areolae not discernible in LM. <bold><italic><abbrev xmlns:xlink="http://www.w3.org/1999/xlink" xlink:title="scanning electron" id="ABBRID0EPKAG" xlink:type="simple">SEM</abbrev></italic></bold> (Fig. <xref ref-type="fig" rid="F5">5V–Y</xref>). External valve face weakly undulating with slightly raised virgae and striae sunken in ‘punch hole-like’ depressions (Fig. <xref ref-type="fig" rid="F5">5V–X</xref>). Striae extending without interruption from valve face onto the mantle (Fig. <xref ref-type="fig" rid="F5">5X</xref>), gradually narrowing towards the sternum (Fig. <xref ref-type="fig" rid="F5">5V–X</xref>) giving the striae a lanceolate appearance. Striae uniseriate, composed of long, slit-like, linear areolae, running parallel to the apical axis (Fig. <xref ref-type="fig" rid="F5">5V–X</xref>). Vimines very thin, not raised. Marginal spines very obvious, one per virga, each located in a shallow, pit-like depression (Fig. <xref ref-type="fig" rid="F5">5V–X</xref>). Apical pore fields absent, replaced by one or two spines. Internally, striae distinctly sunken between the flat, doubly flared virgae and sternum (Fig. <xref ref-type="fig" rid="F5">5Y</xref>). Areolae occluded by irregularly shaped volae, extending from the longer inner side of each vimen (Fig. <xref ref-type="fig" rid="F5">5Y</xref>).</p><fig id="F5" position="float" orientation="portrait"><object-id xmlns:xlink="http://www.w3.org/1999/xlink" content-type="doi" xlink:type="simple">10.3897/phytokeys.242.122458.figure5</object-id><object-id xmlns:xlink="http://www.w3.org/1999/xlink" content-type="arpha" xlink:type="simple">8879BCCA-9D79-5ECE-9835-FC76AC818C68</object-id><label>Figure 5.</label><caption><p><italic><tp:taxon-name><tp:taxon-name-part taxon-name-part-type="genus" reg="Staurosirella">Staurosirella</tp:taxon-name-part><tp:taxon-name-part taxon-name-part-type="species" reg="jonssoniana">jonssoniana</tp:taxon-name-part></tp:taxon-name></italic> Van de Vijver &amp; Iris Hansen, sp. nov., LM and <abbrev xmlns:xlink="http://www.w3.org/1999/xlink" xlink:title="scanning electron" id="ABBRID0EGMAG" xlink:type="simple">SEM</abbrev> micrographs taken from the holotype material (BR-4843, Grenlækur, southern Iceland) <bold>A</bold>–<bold>U</bold> LM pictures of valves in valve face view in decreasing length <bold>V–X</bold><abbrev xmlns:xlink="http://www.w3.org/1999/xlink" xlink:title="scanning electron" id="ABBRID0EQMAG" xlink:type="simple">SEM</abbrev> external view of three complete valves with focus on the spines located in pit-like depressions. Note the absence of apical porefields <bold>Y</bold><abbrev xmlns:xlink="http://www.w3.org/1999/xlink" xlink:title="scanning electron" id="ABBRID0EWMAG" xlink:type="simple">SEM</abbrev> internal view of a complete valve. Scale bars: 10 µm (<bold>A–W, Y</bold>); 1 µm (<bold>X</bold>).</p></caption><graphic xmlns:xlink="http://www.w3.org/1999/xlink" xlink:href="phytokeys-242-139_article-122458__-g005.jpg" position="float" orientation="portrait" xlink:type="simple" id="oo_1060331.jpg"><uri content-type="original_file" xlink:type="simple">https://binary.pensoft.net/fig/1060331</uri></graphic></fig></tp:treatment-sec><tp:treatment-sec sec-type="etymology" id="SECID0EDNAG"><title>Etymology.</title><p>The new species honours our friend and colleague Gunnar Steinn Jónsson (Reykjavik, Iceland) in recognition of his important contributions to the diatom research in Iceland.</p></tp:treatment-sec><tp:treatment-sec sec-type="distribution" id="SECID0EINAG"><title>Distribution.</title><p><italic><tp:taxon-name><tp:taxon-name-part taxon-name-part-type="genus" reg="Staurosirella">Staurosirella</tp:taxon-name-part><tp:taxon-name-part taxon-name-part-type="species" reg="jonssoniana">jonssoniana</tp:taxon-name-part></tp:taxon-name></italic> has so far only been found in Iceland.</p></tp:treatment-sec><tp:treatment-sec sec-type="ecology" id="SECID0EZNAG"><title>Ecology and associated diatom flora.</title><p>The type locality, Grenlækur, is a small spring-fed stream in southern Iceland. The stream has a slightly alkaline pH (7.8), a rather low conductivity (156 µS/cm), low nitrate (0.02 mg/l) and phosphate (0.97 mg/l), and moderate sulphate (37.8 mg/l) levels. The diatom flora in the sample is quite diverse and dominated by a large number of species with <italic><tp:taxon-name><tp:taxon-name-part taxon-name-part-type="genus" reg="Staurosirella">Staurosirella</tp:taxon-name-part><tp:taxon-name-part taxon-name-part-type="species" reg="jonssoniana">jonssoniana</tp:taxon-name-part></tp:taxon-name></italic> only being relatively rare in the sample. The dominant species include <italic><tp:taxon-name><tp:taxon-name-part taxon-name-part-type="genus" reg="Fragilaria">Fragilaria</tp:taxon-name-part><tp:taxon-name-part taxon-name-part-type="species" reg="landnama">landnama</tp:taxon-name-part></tp:taxon-name></italic> Van de Vijver &amp; Iris Hansen, <italic><tp:taxon-name><tp:taxon-name-part taxon-name-part-type="genus" reg="Fragilaria">F.</tp:taxon-name-part><tp:taxon-name-part taxon-name-part-type="species" reg="sandellii">sandellii</tp:taxon-name-part></tp:taxon-name></italic> Van de Vijver &amp; Jarlman, <tp:taxon-name><tp:taxon-name-part taxon-name-part-type="genus" reg="Staurosira">Staurosira</tp:taxon-name-part><tp:taxon-name-part taxon-name-part-type="uncertainty-rank">cf.</tp:taxon-name-part><tp:taxon-name-part taxon-name-part-type="species" reg="sviridae">sviridae</tp:taxon-name-part></tp:taxon-name> Kulikovskiy et al., <italic><tp:taxon-name><tp:taxon-name-part taxon-name-part-type="genus" reg="Planothidium">Planothidium</tp:taxon-name-part><tp:taxon-name-part taxon-name-part-type="species" reg="lanceolatum">lanceolatum</tp:taxon-name-part></tp:taxon-name></italic> (Brébisson) Lange-Bertalot, different <italic><tp:taxon-name><tp:taxon-name-part taxon-name-part-type="genus" reg="Cocconeis">Cocconeis</tp:taxon-name-part></tp:taxon-name></italic> species (mainly <italic><tp:taxon-name><tp:taxon-name-part taxon-name-part-type="genus" reg="Cocconeis">C.</tp:taxon-name-part><tp:taxon-name-part taxon-name-part-type="species" reg="euglypta">euglypta</tp:taxon-name-part></tp:taxon-name></italic> Ehrenberg), <italic><tp:taxon-name><tp:taxon-name-part taxon-name-part-type="genus" reg="Surirella">Surirella</tp:taxon-name-part><tp:taxon-name-part taxon-name-part-type="species" reg="brebissonii">brebissonii</tp:taxon-name-part></tp:taxon-name></italic> Krammer &amp; Lange-Bertalot, <tp:taxon-name><tp:taxon-name-part taxon-name-part-type="genus" reg="Gomphonema">Gomphonema</tp:taxon-name-part><tp:taxon-name-part taxon-name-part-type="species" reg="pumilum">pumilum</tp:taxon-name-part><tp:taxon-name-part taxon-name-part-type="infraspecific-rank">var.</tp:taxon-name-part><tp:taxon-name-part taxon-name-part-type="variety" reg="rigidum">rigidum</tp:taxon-name-part></tp:taxon-name> E.Reichardt &amp; Lange-Bertalot, although none of them reaches more than 10% of all counted valves. Rarer species include <italic><tp:taxon-name><tp:taxon-name-part taxon-name-part-type="genus" reg="Odontidium">Odontidium</tp:taxon-name-part><tp:taxon-name-part taxon-name-part-type="species" reg="mesodon">mesodon</tp:taxon-name-part></tp:taxon-name></italic> (Ehrenberg) Kützing, <italic><tp:taxon-name><tp:taxon-name-part taxon-name-part-type="genus" reg="Navicula">Navicula</tp:taxon-name-part><tp:taxon-name-part taxon-name-part-type="species" reg="radiosa">radiosa</tp:taxon-name-part></tp:taxon-name></italic> Kützing, <italic><tp:taxon-name><tp:taxon-name-part taxon-name-part-type="genus" reg="Navicula">N.</tp:taxon-name-part><tp:taxon-name-part taxon-name-part-type="species" reg="slesvicensis">slesvicensis</tp:taxon-name-part></tp:taxon-name></italic> Grunow and <italic><tp:taxon-name><tp:taxon-name-part taxon-name-part-type="genus" reg="Amphora">Amphora</tp:taxon-name-part><tp:taxon-name-part taxon-name-part-type="species" reg="ovalis">ovalis</tp:taxon-name-part></tp:taxon-name></italic> (Kützing) Kützing. The flora points to colder, fast-flowing, meso- to eutrophic, alkaline conditions (<xref ref-type="bibr" rid="B10">Lange-Bertalot et al. 2017</xref>; <xref ref-type="bibr" rid="B29">Van de Vijver et al. 2023</xref>).</p></tp:treatment-sec><ref-list><ref id="B10"><mixed-citation xmlns:xlink="http://www.w3.org/1999/xlink" xlink:type="simple"><person-group><name name-style="western"><surname>Lange-Bertalot</surname><given-names>H</given-names></name><name name-style="western"><surname>Hofmann</surname><given-names>G</given-names></name><name name-style="western"><surname>Werum</surname><given-names>M</given-names></name><name name-style="western"><surname>Cantonati</surname><given-names>M</given-names></name></person-group> (<year>2017</year>) Freshwater benthic diatoms of Central Europe: over 800 common species used in ecological assessment. English edition with updated taxonomy and added species. Koeltz Botanical Books, Schmitten-Oberreifenberg, 1–942.</mixed-citation></ref><ref id="B29"><mixed-citation xmlns:xlink="http://www.w3.org/1999/xlink" xlink:type="simple"><person-group><name name-style="western"><surname>Van de Vijver</surname><given-names>B</given-names></name><name name-style="western"><surname>Schuster</surname><given-names>TM</given-names></name><name name-style="western"><surname>Jónsson</surname><given-names>GS</given-names></name><name name-style="western"><surname>Hansen</surname><given-names>I</given-names></name><name name-style="western"><surname>Williams</surname><given-names>DM</given-names></name><name name-style="western"><surname>Kusber</surname><given-names>W-H</given-names></name><name name-style="western"><surname>Wetzel</surname><given-names>CE</given-names></name><name name-style="western"><surname>Ector</surname><given-names>L</given-names></name></person-group> (<year>2023</year>) <article-title>A critical analysis of the <italic><tp:taxon-name><tp:taxon-name-part taxon-name-part-type="genus">Fragilaria</tp:taxon-name-part><tp:taxon-name-part taxon-name-part-type="species">vaucheriae</tp:taxon-name-part></tp:taxon-name></italic> complex (<tp:taxon-name><tp:taxon-name-part taxon-name-part-type="phylum">Bacillariophyta</tp:taxon-name-part></tp:taxon-name>) in Europe.</article-title><source>Fottea</source><volume>23</volume>(<issue>1</issue>): <fpage>62</fpage>–<lpage>96</lpage>. <ext-link xlink:href="10.5507/fot.2022.013" ext-link-type="doi" xlink:type="simple">https://doi.org/10.5507/fot.2022.013</ext-link></mixed-citation></ref></ref-list></tp:taxon-treatment>
