# Supplementary material for: ﻿Five new species in the genus Staurosirella (Bacillariophyta) from European freshwater habitats
Source: PhytoKeys. 2024 May 31;242:139–60. doi: 10.3897/phytokeys.242.122458 (PMC11161684; doi:10.3897/phytokeys.242.122458)
Supplement: XML Treatment for Staurosirella vanheurckiana [file phytokeys.242.122458-treatment5.xml]

<!DOCTYPE tp:taxon-treatment
  PUBLIC "-//TaxonX//DTD Taxonomic Treatment Publishing DTD v0 20100105//EN" "tax-treatment-NSO.dtd">
<tp:taxon-treatment xmlns:tp="http://www.plazi.org/taxpub"><tp:treatment-meta><kwd-group><label>Taxon classification</label><kwd>
              <named-content content-type="kingdom">Plantae</named-content>
            </kwd><kwd>
              <named-content content-type="order">Fragilariales</named-content>
            </kwd><kwd>
              <named-content content-type="family">Staurosiraceae</named-content>
            </kwd></kwd-group><mixed-citation publication-type="journal"><person-group><name><surname>Van de Vijver</surname><given-names>Bart</given-names></name><name><surname>Peeters</surname><given-names>Valérie</given-names></name><name><surname>Hansen</surname><given-names>Iris</given-names></name><name><surname>Ballings</surname><given-names>Petra</given-names></name><name><surname>de Haan</surname><given-names>Myriam</given-names></name></person-group><article-title>﻿Five new species in the genus <italic><tp:taxon-name><tp:taxon-name-part taxon-name-part-type="genus" reg="Staurosirella">Staurosirella</tp:taxon-name-part></tp:taxon-name></italic> (<tp:taxon-name><tp:taxon-name-part taxon-name-part-type="phylum">Bacillariophyta</tp:taxon-name-part></tp:taxon-name>) from European freshwater habitats</article-title><source>PhytoKeys</source><day>31</day><month>05</month><year>2024</year><volume>242</volume><fpage>139</fpage><lpage>160</lpage><pub-id pub-id-type="doi">10.3897/phytokeys.242.122458</pub-id></mixed-citation></tp:treatment-meta><tp:nomenclature><label>﻿</label><tp:taxon-name>
            <object-id xmlns:xlink="http://www.w3.org/1999/xlink" content-type="arpha" xlink:type="simple">0CF3BBAB-18CF-5122-AB62-BC821F80EC86</object-id>
            <tp:taxon-name-part taxon-name-part-type="genus" reg="Staurosirella">Staurosirella</tp:taxon-name-part>
            <tp:taxon-name-part taxon-name-part-type="species" reg="vanheurckiana">vanheurckiana</tp:taxon-name-part>
          </tp:taxon-name><tp:taxon-authority>Van de Vijver, Ballings &amp; M.de Haan</tp:taxon-authority><tp:taxon-status xmlns:xlink="http://www.w3.org/1999/xlink" xlink:type="simple">sp. nov.</tp:taxon-status><xref ref-type="fig" rid="F6">Fig. 6</xref></tp:nomenclature><tp:treatment-sec sec-type="Holotype" id="SECID0EEUAG"><title>Holotype.</title><p>BR-4844 (Meise Botanic Garden, Belgium). Fig. <xref ref-type="fig" rid="F6">6J</xref> represents the holotype.</p></tp:treatment-sec><tp:treatment-sec sec-type="Isotype" id="SECID0EOUAG"><title>Isotype.</title><p>Slide 446 (University of Antwerp, Belgium).</p></tp:treatment-sec><tp:treatment-sec sec-type="Registration" id="SECID0ETUAG"><title>Registration.</title><p><ext-link xmlns:xlink="http://www.w3.org/1999/xlink" xlink:href="http://phycobank.org/104537" ext-link-type="uri" xlink:type="simple">http://phycobank.org/104537</ext-link>.</p></tp:treatment-sec><tp:treatment-sec sec-type="type locality" id="SECID0E5UAG"><title>Type locality.</title><p>Leuven, Belgium, Van Heurck exsiccata set Types du Synopsis 315, leg. (probably) Père Gautier</p></tp:treatment-sec><tp:treatment-sec sec-type="description" id="SECID0EDVAG"><title>Description.</title><p><bold><italic>LM</italic></bold> (Fig. <xref ref-type="fig" rid="F6">6A</xref>–AE). Frustules in girdle view rectangular, solitary or in pairs. Ribbon-like colonies so far not observed. Valves heteropolar, lanceolate to elliptic-lanceolate throughout the entire cell diminution series, with convex margins, gradually narrowing towards the acutely rounded foot pole. Head pole broadly rounded. Smaller specimens ovoid in shape (Fig. <xref ref-type="fig" rid="F6">6S</xref>–AE). Valve dimensions (n=40): length 8–22 µm, width 3.0–3.5 µm. Sternum moderately narrow, lanceolate. Striae alternating, almost parallel to very slightly radiate throughout, 8–10 in 10 µm. Areolae not discernible in LM. <bold><italic><abbrev xmlns:xlink="http://www.w3.org/1999/xlink" xlink:title="scanning electron" id="ABBRID0EYVAG" xlink:type="simple">SEM</abbrev></italic></bold> (Fig. 6AF–AL). External valve face almost flat with very slightly raised virgae and striae sunken in ‘punch hole-like’ depressions (Fig. 6AI). Abvalvar mantle edge forming a broad hyaline zone, almost half the entire mantle width (Fig. 6AF). Virgae broader than the striae. Striae extending without interruption from valve face onto the mantle (Fig. 6AI–AJ), gradually narrowing towards the ends (Fig. 6AF–AI) giving the striae a lanceolate appearance. Striae uniseriate, composed of long, slit-like, linear areolae, running parallel to the apical axis (Fig. 6AG–AI). Vimines very thin, not raised. Spines absent. Apical pore fields present, different on both apices. Smallest pore field present at head pole, located on small depression (Fig. 6AG–AI). At footpole, apical pore field large, composed of a large number of parallel rows of very small rounded pores (Fig. 6AJ). Internally, striae distinctly sunken between the flat, doubly flared virgae and sternum (Fig. 6AK–AL). Due to erosion, areola occlusions no longer observed.</p><fig id="F6" position="float" orientation="portrait"><object-id xmlns:xlink="http://www.w3.org/1999/xlink" content-type="doi" xlink:type="simple">10.3897/phytokeys.242.122458.figure6</object-id><object-id xmlns:xlink="http://www.w3.org/1999/xlink" content-type="arpha" xlink:type="simple">F7118051-DB41-526D-A2FF-27282F402A76</object-id><label>Figure 6.</label><caption><p><italic><tp:taxon-name><tp:taxon-name-part taxon-name-part-type="genus" reg="Staurosirella">Staurosirella</tp:taxon-name-part><tp:taxon-name-part taxon-name-part-type="species" reg="vanheurckiana">vanheurckiana</tp:taxon-name-part></tp:taxon-name></italic> Van de Vijver, Ballings &amp; M.de Haan, sp. nov., LM and <abbrev xmlns:xlink="http://www.w3.org/1999/xlink" xlink:title="scanning electron" id="ABBRID0EPWAG" xlink:type="simple">SEM</abbrev> micrographs taken from the holotype material (BR-4844, Van Heurck Types du Synopsis 315, Leuven, Belgium) <bold>A, B</bold> LM pictures of a frustule in girdle view <bold>C–AE</bold> LM pictures of valves in valve face view in decreasing length <bold>AF</bold><abbrev xmlns:xlink="http://www.w3.org/1999/xlink" xlink:title="scanning electron" id="ABBRID0EZWAG" xlink:type="simple">SEM</abbrev> external view of a complete (slightly eroded) frustule in oblique view showing the girdle structure and the mantle <bold>AG–AI</bold><abbrev xmlns:xlink="http://www.w3.org/1999/xlink" xlink:title="scanning electron" id="ABBRID0E6WAG" xlink:type="simple">SEM</abbrev> external view of a three complete heteropolar valves with focus on the apical pore field. Note the depressed headpole in AI <bold>AJ</bold><abbrev xmlns:xlink="http://www.w3.org/1999/xlink" xlink:title="scanning electron" id="ABBRID0EFXAG" xlink:type="simple">SEM</abbrev> external detail of a valve apex showing the large apical pore field <bold>AK–AL</bold><abbrev xmlns:xlink="http://www.w3.org/1999/xlink" xlink:title="scanning electron" id="ABBRID0ELXAG" xlink:type="simple">SEM</abbrev> internal view of two complete valve. Scale bars: 10 µm (<bold>A–AG, AK</bold>); 1 µm (<bold>AH–AJ, AL</bold>).</p></caption><graphic xmlns:xlink="http://www.w3.org/1999/xlink" xlink:href="phytokeys-242-139_article-122458__-g006.jpg" position="float" orientation="portrait" xlink:type="simple" id="oo_1060332.jpg"><uri content-type="original_file" xlink:type="simple">https://binary.pensoft.net/fig/1060332</uri></graphic></fig></tp:treatment-sec><tp:treatment-sec sec-type="etymology" id="SECID0EYXAG"><title>Etymology.</title><p>The new species is named in honour of Henri Van Heurck (1838–1909), the most famous Belgian diatomist whose Types du Synopsis Atlas (<xref ref-type="bibr" rid="B33">Van Heurck 1880–1885</xref>) was one of the first comprehensive illustrated diatom monographs in the world.</p></tp:treatment-sec><tp:treatment-sec sec-type="distribution" id="SECID0ECYAG"><title>Distribution.</title><p><italic><tp:taxon-name><tp:taxon-name-part taxon-name-part-type="genus" reg="Staurosirella">Staurosirella</tp:taxon-name-part><tp:taxon-name-part taxon-name-part-type="species" reg="vanheurckiana">vanheurckiana</tp:taxon-name-part></tp:taxon-name></italic> has so far only been found in the type locality, most likely due to confusion with similar taxa such as <italic><tp:taxon-name><tp:taxon-name-part taxon-name-part-type="genus" reg="Staurosirella">Staurosirella</tp:taxon-name-part><tp:taxon-name-part taxon-name-part-type="species" reg="ovata">ovata</tp:taxon-name-part></tp:taxon-name></italic>.</p></tp:treatment-sec><tp:treatment-sec sec-type="ecology" id="SECID0E5YAG"><title>Ecology and associated diatom flora.</title><p>The type sample is one of the samples in the Van Heurck exsiccata set Types du Synopsis des Diatomées de Belgique (<xref ref-type="bibr" rid="B34">Van Heurck 1882–1885</xref>). The sample was labelled “<italic><tp:taxon-name><tp:taxon-name-part taxon-name-part-type="genus" reg="Fragilaria">Fragilaria</tp:taxon-name-part><tp:taxon-name-part taxon-name-part-type="species" reg="mutabilis">mutabilis</tp:taxon-name-part></tp:taxon-name></italic> (W.Sm.) Grun. <italic>formae minores</italic>” and was collected near Louvain (Leuven, prov. Vlaams Brabant, Belgium). The original vial of the sample also mentions the number “291” although it is unclear to what number this refers. <xref ref-type="bibr" rid="B32">Van Heurck (1885</xref>, p. 157) mentions that the Louvain sample was collected by P.G., which most likely stands for Père Vincent Gautier (1827–1903), who collected a large amount of samples that are now conserved in the Van Heurck collection in BR. The sample is dominated by <italic><tp:taxon-name><tp:taxon-name-part taxon-name-part-type="genus" reg="Staurosirella">S.</tp:taxon-name-part><tp:taxon-name-part taxon-name-part-type="species" reg="vanheurckiana">vanheurckiana</tp:taxon-name-part></tp:taxon-name></italic> reaching more than 50% of all counted valves. Other, subdominant species include <italic><tp:taxon-name><tp:taxon-name-part taxon-name-part-type="genus" reg="Encyonema">Encyonema</tp:taxon-name-part><tp:taxon-name-part taxon-name-part-type="species" reg="ventricosum">ventricosum</tp:taxon-name-part></tp:taxon-name></italic> (C.Agardh) Grunow, <italic><tp:taxon-name><tp:taxon-name-part taxon-name-part-type="genus" reg="Melosira">Melosira</tp:taxon-name-part><tp:taxon-name-part taxon-name-part-type="species" reg="varians">varians</tp:taxon-name-part></tp:taxon-name></italic> C.Agardh, <italic><tp:taxon-name><tp:taxon-name-part taxon-name-part-type="genus" reg="Nitzschia">Nitzschia</tp:taxon-name-part><tp:taxon-name-part taxon-name-part-type="species" reg="linearis">linearis</tp:taxon-name-part></tp:taxon-name></italic> (C.Agardh) W.Smith, <tp:taxon-name><tp:taxon-name-part taxon-name-part-type="genus" reg="Ulnaria">Ulnaria</tp:taxon-name-part><tp:taxon-name-part taxon-name-part-type="uncertainty-rank">cf.</tp:taxon-name-part><tp:taxon-name-part taxon-name-part-type="species" reg="verhaegeniana">verhaegeniana</tp:taxon-name-part></tp:taxon-name> Van de Vijver et al., <italic><tp:taxon-name><tp:taxon-name-part taxon-name-part-type="genus" reg="Gomphonema">Gomphonema</tp:taxon-name-part><tp:taxon-name-part taxon-name-part-type="species" reg="capitatum">capitatum</tp:taxon-name-part></tp:taxon-name></italic> Ehrenberg, <italic><tp:taxon-name><tp:taxon-name-part taxon-name-part-type="genus" reg="Planothidium">Planothidium</tp:taxon-name-part><tp:taxon-name-part taxon-name-part-type="species" reg="lanceolatum">lanceolatum</tp:taxon-name-part></tp:taxon-name></italic> (Brébisson) Lange-Bertalot, <italic><tp:taxon-name><tp:taxon-name-part taxon-name-part-type="genus" reg="Amphora">Amphora</tp:taxon-name-part><tp:taxon-name-part taxon-name-part-type="species" reg="ovalis">ovalis</tp:taxon-name-part></tp:taxon-name></italic>, and <italic><tp:taxon-name><tp:taxon-name-part taxon-name-part-type="genus" reg="Meridion">Meridion</tp:taxon-name-part><tp:taxon-name-part taxon-name-part-type="species" reg="circulare">circulare</tp:taxon-name-part></tp:taxon-name></italic> (Gréville) C.Agardh, but they never reached more than 2% of the total flora. This diatom flora most likely points to medium to higher trophic levels, and organic pollution up to the β-α- mesosaprobic levels (<xref ref-type="bibr" rid="B10">Lange-Bertalot et al. 2017</xref>).</p></tp:treatment-sec><ref-list><ref id="B33"><mixed-citation xmlns:xlink="http://www.w3.org/1999/xlink" xlink:type="simple"><person-group><name name-style="western"><surname>Van Heurck</surname><given-names>H</given-names></name></person-group> (<year>1880–1885</year>) Synopsis des Diatomées de Belgique. Atlas. Ducaju &amp; Cie., Anvers, 1–268. <ext-link xlink:href="10.5962/bhl.title.1990" ext-link-type="doi" xlink:type="simple">https://doi.org/10.5962/bhl.title.1990</ext-link></mixed-citation></ref><ref id="B34"><mixed-citation xmlns:xlink="http://www.w3.org/1999/xlink" xlink:type="simple"><person-group><name name-style="western"><surname>Van Heurck</surname><given-names>H</given-names></name></person-group> (<year>1882–1885</year>) Types de Synopsis de Diatomées de Belgique. Serie I-XXII. 550 slides. Déterminations, notes et diagnoses par M.A. Grunow. Édité par l’Auteur, Anvers, 1-118. <ext-link xlink:href="10.5962/bhl.title.1990" ext-link-type="doi" xlink:type="simple">https://doi.org/10.5962/bhl.title.1990</ext-link></mixed-citation></ref><ref id="B32"><mixed-citation xmlns:xlink="http://www.w3.org/1999/xlink" xlink:type="simple"><person-group><name name-style="western"><surname>Van Heurck</surname><given-names>H</given-names></name></person-group> (<year>1885</year>) Synopsis des Diatomées de Belgique. Texte. Martin Brouwers &amp; Co, Anvers, 1–235. <ext-link xlink:href="10.5962/bhl.title.1990" ext-link-type="doi" xlink:type="simple">https://doi.org/10.5962/bhl.title.1990</ext-link></mixed-citation></ref><ref id="B10"><mixed-citation xmlns:xlink="http://www.w3.org/1999/xlink" xlink:type="simple"><person-group><name name-style="western"><surname>Lange-Bertalot</surname><given-names>H</given-names></name><name name-style="western"><surname>Hofmann</surname><given-names>G</given-names></name><name name-style="western"><surname>Werum</surname><given-names>M</given-names></name><name name-style="western"><surname>Cantonati</surname><given-names>M</given-names></name></person-group> (<year>2017</year>) Freshwater benthic diatoms of Central Europe: over 800 common species used in ecological assessment. English edition with updated taxonomy and added species. Koeltz Botanical Books, Schmitten-Oberreifenberg, 1–942.</mixed-citation></ref></ref-list></tp:taxon-treatment>
